# Supplementary material for: Cell surface glycan engineering reveals that matriglycan alone can recapitulate dystroglycan binding and function
Source: Nat Commun. 2022 Jun 24;13:3617. doi: 10.1038/s41467-022-31205-7 (PMC9232514; doi:10.1038/s41467-022-31205-7)
Supplement: Supplementary file 4 — Source Data [file 41467_2022_31205_MOESM4_ESM.xlsx]

## Sheet: Fig 2B-D
Figure 2B-D
Relative Fluorescence Units (RFU)
	Fig 2B - IIH6						Fig 2C - Laminin α1 LG4/5						Fig 2D - LASV GP1
Number of Repeats	Rep 1	Rep 2	Rep 3	Rep 4	Average	StDev	Rep 1	Rep 2	Rep 3	Rep 4	Average	StDev	Rep 1	Rep 2	Rep 3	Rep 4	Average	StDev
0	1	2997	3782	3990	2692.5	1844.58	11663	12393	18259	33443	18939.5	10109.7	6679	7155	7692	8924	7612.5	967.313
2	1	235	1650	3746	1408	1720.5	143379	152774	154364	167217	154434	9804.4	7655	7866	8589	8639	8187.25	500.657
3	59888	61476	63312	63538	62053.5	1713.72	284800	307251	326984	329155	312048	20665.6	27574	28629	28662	28736	28400.2	552.647
4	134012	139715	148485	149365	142894	7351.4	428198	438968	528925	550750	486710	62145.5	59360	59875	65595	65929	62689.8	3556.37
5	197113	205553	213232	220483	209095	10048.5	695185	702797	716769	721362	709028	12145	164367	166560	175087	180653	171667	7567.83
6	203698	211701	216508	219589	212874	6925.13	827372	832323	844291	860840	841206	14891.8	234522	244112	259417	280879	254732	20222.5
7	235422	256057	257223	262889	252898	12026.6	1069086	1162456	1241978	1307486	1.19525e+06	102913	357301	372883	404767	408314	385816	24803.7
8	297217	300678	307374	323457	307182	11640.7	1231923	1237999	1266972	1298819	1.25893e+06	30677.3	550773	613606	651812	656941	618283	48983.4
9-11	395787	402278	428216	432996	414819	18523.6	1745687	1809049	1866587	1905138	1.83162e+06	69573.7	1023543	1124551	1184925	1190862	1.13097e+06	77631.5
12-14	419721	420551	442747	443494	431628	13277.9	2372024	2381339	2601529	2679790	2.50867e+06	155767	1240395	1329359	1348771	1356858	1.31885e+06	53558.4

## Sheet: Fig 4E
			Spectral Counts
UNIPROT ID	Protein Name	Gene Name	Biotin	Biotin + 8 repeats
Q13308	Inactive tyrosine-protein kinase 7	PTK7	68	22
P10586	Receptor-type tyrosine-protein phosphatase F	PTPRF	62	4
P05556	Integrin beta-1	ITGB1	44	12
P17301	Integrin alpha-2	ITGA2	37	16
P11717	Cation-independent mannose-6-phosphate receptor	IGF2R	35	11
A0A087WVP1	Protocadherin Fat 1	FAT1	34	0
P55285	Cadherin-6	CDH6	30	0
Q07954	Prolow-density lipoprotein receptor-related protein 1	LRP1	28	5
P43121	Cell surface glycoprotein MUC18	MCAM	27	13
Q14126	Desmoglein-2	DSG2	24	11
E7EP60	Integrin alpha-4 (Fragment)	ITGA4	21	2
Q92859	Neogenin	NEO1	19	4
O60486	Plexin-C1	PLXNC1	19	0
P23468	Receptor-type tyrosine-protein phosphatase delta	PTPRD	18	2
Q9UHN6	Cell surface hyaluronidase	CEMIP2	18	7
E9PGC5	Receptor-type tyrosine-protein phosphatase kappa	PTPRK	17	0
Q04721	Neurogenic locus notch homolog protein 2	NOTCH2	17	0
A0A087WTK0	Receptor-type tyrosine-protein phosphatase eta	PTPRJ	16	4
A0A087WXM8	Basal cell adhesion molecule	BCAM	16	5
Q9HCU4	Cadherin EGF LAG seven-pass G-type receptor 2	CELSR2	16	2
Q9UIW2	Plexin-A1	PLXNA1	16	2
P51805	Plexin-A3	PLXNA3	15	2
Q6UVK1	Chondroitin sulfate proteoglycan 4	CSPG4	14	11
O75054	Immunoglobulin superfamily member 3	IGSF3	14	16
G3XAL9	Solute carrier family 12 (Sodium/potassium/chloride transporters), member 2, isoform CRA	SLC12A2	13	0
F5H7J9	Low-density lipoprotein receptor-related protein	LRP6	12	0
M0QXM4	Amino acid transporter	SLC1A5	12	2
A0A0A0MSA9	Poliovirus receptor	PVR	11	1
B1ALU1	Adhesion G protein-coupled receptor L2	ADGRL2	10	0
O75882	Attractin	ATRN	10	3
O00592	Podocalyxin	PODXL	10	6

## Sheet: Fig 5B
Figure 5B
Fold Increase of Infection, Relative to Infected WT Control
	Controls														2 repeats					3 repeats					4 repeats								5 repeats								6 repeats					9 repeats
	Rep 1	Rep 2	Rep 3	Rep 4	Rep 5	Rep 6	Rep 7	Rep 8	Rep 9	Rep 10	Rep 11	Rep 12	Average	StDev	Rep 1	Rep 2	Rep 3	Average	StDev	Rep 1	Rep 2	Rep 3	Average	StDev	Rep 1	Rep 2	Rep 3	Rep 4	Rep 5	Rep 6	Average	StDev	Rep 1	Rep 2	Rep 3	Rep 4	Rep 5	Rep 6	Average	StDev	Rep 1	Rep 2	Rep 3	Average	StDev	Rep 1	Rep 2	Rep 3	Average
WT Unlabeled	0.740741	0.864198	0.617284	1.54321	1.35802	0.679012	1.23457	0.925926	N.D.	N.D.	N.D.	N.D.	0.99537	0.342002	N/A	N/A	N/A	#DIV/0!	#DIV/0!	N/A	N/A	N/A	#DIV/0!	#DIV/0!	N/A	N/A	N/A	N/A	N/A	N/A	#DIV/0!	#DIV/0!	N/A	N/A	N/A	N/A	N/A	N/A	#DIV/0!	#DIV/0!	N/A	N/A	N/A	#DIV/0!	#DIV/0!	N/A	N/A	N/A	#DIV/0!
DAG1- Unlabeled	0.0617284	0.0617284	0.0617284	0.123457	0.123457	0.185185	0.0617284	0	0	0.123457	0.0617284	0	0.0720165	0.0578665	N/A	N/A	N/A	#DIV/0!	#DIV/0!	N/A	N/A	N/A	#DIV/0!	#DIV/0!	N/A	N/A	N/A	N/A	N/A	N/A	#DIV/0!	#DIV/0!	N/A	N/A	N/A	N/A	N/A	N/A	#DIV/0!	#DIV/0!	N/A	N/A	N/A	#DIV/0!	#DIV/0!	N/A	N/A	N/A	#DIV/0!
DAG1- Biotin Only	0	0.0617284	0	0.0617284	0.246914	0	N.D.	N.D.	N.D.	N.D.	N.D.	N.D.	0.0617284	0.0956292	N/A	N/A	N/A	#DIV/0!	#DIV/0!	N/A	N/A	N/A	#DIV/0!	#DIV/0!	N/A	N/A	N/A	N/A	N/A	N/A	#DIV/0!	#DIV/0!	N/A	N/A	N/A	N/A	N/A	N/A	#DIV/0!	#DIV/0!	N/A	N/A	N/A	#DIV/0!	#DIV/0!	N/A	N/A	N/A	#DIV/0!
DAG1 + 0.1 µM	N/A	N/A	N/A	N/A	N/A	N/A	N/A	N/A	N/A	N/A	N/A	N/A	#DIV/0!	#DIV/0!	N.D.	N.D.	N.D.	#DIV/0!	#DIV/0!	N.D.	N.D.	N.D.	#DIV/0!	#DIV/0!	N.D.	N.D.	N.D.	N.D.	N.D.	N.D.	#DIV/0!	#DIV/0!	0.185185	0	0.123457	N.D.	N.D.	N.D.	0.102881	0.0942917	0.185185	0.246914	0.185185	0.205761	0.0356389	0.679012	0.555556	0.740741	0.658436
DAG1 + 1 µM	N/A	N/A	N/A	N/A	N/A	N/A	N/A	N/A	N/A	N/A	N/A	N/A	#DIV/0!	#DIV/0!	0.185185	0.185185	0.185185	0.185185	0	0.185185	0.185185	0.123457	0.164609	0.0356389	0.246914	0.0617284	0	N.D.	N.D.	N.D.	0.102881	0.128498	0.123457	0.0617284	0.0617284	N.D.	N.D.	N.D.	0.0823045	0.0356389	0.802469	0.740741	0.555556	0.699588	0.128498	0.864198	0.740741	1.41975	1.00823
DAG1 + 10 µM	N/A	N/A	N/A	N/A	N/A	N/A	N/A	N/A	N/A	N/A	N/A	N/A	#DIV/0!	#DIV/0!	0.185185	0.246914	0.185185	0.205761	0.0356389	0.123457	0.185185	0.185185	0.164609	0.0356389	0	0.246914	0.123457	N.D.	N.D.	N.D.	0.123457	0.123457	0.679012	0.740741	0.802469	N.D.	N.D.	N.D.	0.740741	0.0617284	0.987654	1.04938	1.11111	1.04938	0.0617284	1.11111	0.802469	0.987654	0.967078
DAG1 + 25 µM	N/A	N/A	N/A	N/A	N/A	N/A	N/A	N/A	N/A	N/A	N/A	N/A	#DIV/0!	#DIV/0!	0.123457	0.185185	0.246914	0.185185	0.0617284	0.308642	0.0617284	0.185185	0.185185	0.123457	0.308642	0.123457	0.185185	N.D.	N.D.	N.D.	0.205761	0.0942917	1.17284	1.2963	1.48148	0.679012	N.D.	N.D.	1.15741	0.343227	0.802469	0.864198	0.987654	0.884774	0.0942917	0.987654	0.925926	0.925926	0.946502
DAG1 + 100 µM	N/A	N/A	N/A	N/A	N/A	N/A	N/A	N/A	N/A	N/A	N/A	N/A	#DIV/0!	#DIV/0!	0.0617284	0.308642	0.37037	0.246914	0.163318	0.185185	0.246914	0.123457	0.185185	0.0617284	0.740741	0.925926	0.864198	0.740741	1.11111	0.925926	0.884774	0.138946	0.740741	1.54321	1.11111	0.555556	0.679012	0.617284	0.874486	0.381353	N.D.	N.D.	N.D.	#DIV/0!	#DIV/0!	N.D.	N.D.	N.D.	#DIV/0!
N/A: Not Applicable
N.D.: Not Determined
[truncated: 1 more columns]

## Sheet: Fig 5C
Figure 5C
Fold Increase of Infection, Relative to Infected WT Control
	6 repeats
	Rep 1	Rep 2	Rep 3	Average	StDev
WT Unlabeled	0.9375	1.0625	1.0625	1.02083	0.0721688
POMT2-Unlabeled	0.0625	0	0	0.0208333	0.0360844
0.1 µM	0.0625	0	0.0625	0.0416667	0.0360844
1 µM	0.0625	0.0625	0.0625	0.0625	0
10 µM	0.625	0.4375	0.4375	0.5	0.108253
25 µM	0.375	0.375	0.5	0.416667	0.0721688

## Sheet: Fig 6A
Figure 6A
Fold Increase of Infection, Relative to Infected WT Control
	HAP1-WT + 2 repeats					HAP1-WT + 4 repeats					HAP1-WT + 6 repeats					HAP1-WT + Linker Alone					HAP1-WT + Linker + XylGlcA Primer					HAP1_DAG1-
Inhibitor Concentration (µM)	Rep 1	Rep 2	Rep 3	Average	StDev	Rep 1	Rep 2	Rep 3	Average	StDev	Rep 1	Rep 2	Rep 3	Average	StDev	Rep 1	Rep 2	Rep 3	Average	StDev	Rep 1	Rep 2	Rep 3	Average	StDev	Rep 1	Rep 2	Rep 3	Average	StDev
0	0.781609	0.862069	1.35632	1	0.311195	0.781609	0.862069	1.35632	1	0.311195	0.781609	0.862069	1.35632	1	0.311195	N/A	N/A	N/A	#DIV/0!	#DIV/0!	N/A	N/A	N/A	#DIV/0!	#DIV/0!	0.045977	0.0689655	0	0.0383142	0.0351155
1.5625	1.02299	1.22989	0.942529	1.06513	0.148242	0.574713	1.14943	0.816092	0.846743	0.28858	0.505747	0.551724	0.678161	0.578544	0.0892811	N/A	N/A	N/A	#DIV/0!	#DIV/0!	N/A	N/A	N/A	#DIV/0!	#DIV/0!	N/A	N/A	N/A	#DIV/0!	#DIV/0!
3.125	0.862069	1.21839	1.05747	1.04598	0.178439	0.931034	0.896552	0.436782	0.754789	0.275942	0.448276	0.609195	0.402299	0.48659	0.108639	N/A	N/A	N/A	#DIV/0!	#DIV/0!	N/A	N/A	N/A	#DIV/0!	#DIV/0!	N/A	N/A	N/A	#DIV/0!	#DIV/0!
6.25	0.218391	1.1954	1.04598	0.819923	0.526273	0.643678	0.666667	0.528736	0.613027	0.0738977	0.367816	0.37931	0.643678	0.463602	0.156057	N/A	N/A	N/A	#DIV/0!	#DIV/0!	N/A	N/A	N/A	#DIV/0!	#DIV/0!	N/A	N/A	N/A	#DIV/0!	#DIV/0!
12.5	0.896552	0.781609	0.701149	0.793103	0.0982069	0.287356	0.528736	0.655172	0.490421	0.186877	0.114943	0.310345	0.310345	0.245211	0.112816	N/A	N/A	N/A	#DIV/0!	#DIV/0!	N/A	N/A	N/A	#DIV/0!	#DIV/0!	N/A	N/A	N/A	#DIV/0!	#DIV/0!
25	0.632184	0.448276	0.977011	0.685824	0.268418	0.206897	0.609195	0.517241	0.444444	0.210798	0.195402	0.0689655	0.172414	0.145594	0.0673502	N/A	N/A	N/A	#DIV/0!	#DIV/0!	N/A	N/A	N/A	#DIV/0!	#DIV/0!	N/A	N/A	N/A	#DIV/0!	#DIV/0!
50	0.356322	0.597701	0.83908	0.597701	0.241379	0.264368	0.229885	0.218391	0.237548	0.0239272	0.218391	0.206897	0.241379	0.222222	0.0175578	1	0.885057	0.816092	0.900383	0.0929069	1	1.25287	0.747126	1	0.252874	N/A	N/A	N/A	#DIV/0!	#DIV/0!
N/A: Not Applicable
